# Supplementary material for: Experience and perceptions of mental ill-health in people with epilepsy in rural Ethiopia: A qualitative study
Source: PLoS One. 2024 Dec 13;19(12):e0310542. doi: 10.1371/journal.pone.0310542 (PMC11643256; doi:10.1371/journal.pone.0310542)
Supplement: S3 File — (ZIP) [file pone.0310542.s003.zip]

Archive with 20 entries (20 files):
- data set/Translation 0016.docx
- data set/translation 0017D.docx
- data set/Translation 0021 (1).docx
- data set/Translation 004.docx
- data set/translation 01.docx
- data set/translation 010.docx
- data set/translation 011.docx
- data set/translation 012.docx
- data set/translation 013.docx
- data set/Translation 018.docx
- data set/Translation 019.docx
- data set/translation 02.docx
- data set/Translation 020 AM.docx
- data set/Translation 022.docx
- data set/translation 03.docx
- data set/translation 05.docx
- data set/translation 06.docx
- data set/translation 07.docx
- data set/translation 08.docx
- data set/translation 09.docx
